# Supplementary material for: A 14-Day Sleep Hygiene Intervention Improves Aerobic Performance and Reduces Anticipatory Cortisol in University Soccer Players
Source: Sports (Basel). 2026 Apr 29;14(5):179. doi: 10.3390/sports14050179 (PMC13210537; doi:10.3390/sports14050179)
Supplement: Supplementary file 1 [file sports-14-00179-s001.zip]

Archive with 1 entries (1 files):
- sports-4251963-supplementary.pdf
